# Supplementary material for: Exogenous HMGB1 Promotes the Proliferation and Metastasis of Pancreatic Cancer Cells
Source: Front Med (Lausanne). 2021 Nov 3;8:756988. doi: 10.3389/fmed.2021.756988 (PMC8595098; doi:10.3389/fmed.2021.756988)
Supplement: Supplementary file 1 [file Data_Sheet_1.ZIP › Original files/Source data/Panc-1 data.xlsx]

## Sheet: ELISA
ELISA	control	4Gy	8Gy	10Gy	12Gy
	4.7	243.2	40.2	20.5	15.2
	4.9	209.1	45.3	23.4	13.8
	6.2	237.5	46.1	19.8	17.9
	5.26667	229.933	43.8667	21.2333	15.6333
	0.814453	18.2659	3.20052	1.90875	2.08407

## Sheet: proliferation
	proliferation rate	Control	HMGB1	HMGB1+EP
		38.4	47.5	30.4
		36.7	49.3	29.6
		37.5	50.2	27.8
	mean value	37.5333	49	29.2667
	standard deviation	0.85049	1.37477	1.33167

## Sheet: WB
			actin	GSK	p-GSK	Histone 4	Ki67	E-CA	N-CA	Bcl-2
		control	2.0881	1.6872	1.45779	1.51429	1.2861	1.49354	1.4057	1.5049
			2.1023	1.6709	1.5975	2.3267	1.5609	1.5935	1.6288	1.6785
			2.0366	1.5377	1.4799	2.0587	1.7229	1.8501	1.61404	1.7895
		HMGB1	1.6339	1.9503	2.352	1.33082	1.9175	0.34601	2.1262	2.4625
			1.8415	1.6606	2.2773	1.9009	2.1329	0.66556	2.1213	2.3782
			1.8165	1.3922	1.9018	1.7075	1.8999	0.58073	2.1018	2.352
		HMGB1+EP	2.0942	1.9912	1.3307	1.56867	0.86379	1.6954	0.61409	1.0231
			2.1986	1.8981	1.434	2.0653	1.1386	1.6903	1.0159	0.9654
			2.1228	1.9227	1.4697	1.6342	1.2967	1.2797	1.0391	0.8765
		GSK	p-GSK					actin	E-CA				actin	N-CA				actin	Bcl-2
	control	1.6872	1.45779	0.864029			control	2.0881	1.49354	0.715263		control	2.0881	1.4057	0.673196		control	2.0881	1.5049	0.720703
		1.6709	1.5975	0.956072				2.1023	1.5935	0.757979			2.1023	1.6288	0.77477			2.1023	1.6785	0.798411
		1.5377	1.4799	0.962411				2.0366	1.8501	0.908426			2.0366	1.61404	0.792517			2.0366	1.7895	0.87867
	HMGB1	1.9503	2.352	1.20597			HMGB1	1.6339	0.34601	0.211769		HMGB1	1.6339	2.1262	1.3013		HMGB1	1.6339	2.4625	1.50713
		1.6606	2.2773	1.37137				1.8415	0.66556	0.361423			1.8415	2.1213	1.15194			1.8415	2.3782	1.29145
		1.3922	1.9018	1.36604				1.8165	0.58073	0.319697			1.8165	2.1018	1.15706			1.8165	2.352	1.2948
	HMGB1+EP	1.9912	1.3307	0.66829			HMGB1+EP	2.0942	1.6954	0.809569		HMGB1+EP	2.0942	0.61409	0.293234		HMGB1+EP	2.0942	1.0231	0.48854
		1.8981	1.434	0.755492				2.1986	1.6903	0.768807			2.1986	1.0159	0.462067			2.1986	0.9654	0.439098
		1.9227	1.4697	0.764394				2.1228	1.2797	0.602836			2.1228	1.0391	0.489495			2.1228	0.8765	0.412898
		Histone 4	Ki67
	control	1.51429	1.2861	0.849309
		2.3267	1.5609	0.670864
		2.0587	1.7229	0.836887
	HMGB1	1.33082	1.9175	1.44084
		1.9009	2.1329	1.12205
		1.7075	1.8999	1.11268
	HMGB1+EP	1.56867	0.86379	0.550651
		2.0653	1.1386	0.5513
		1.6342	1.2967	0.793477

## Sheet: cell migration assay
	migration distance	control		HMGB1		HMGB1+EP
		24h	48h	24h	48h	24h	48h
		0.139028	0.18672	0.172158	0.307077	0.086797	0.126181
		0.1256	0.1972	0.1678	0.3189	0.1021	0.1314
		0.1467	0.175	0.1892	0.2987	0.0762	0.1163
	mean value	0.137109	0.186307	0.176386	0.308226	0.0883657	0.124627
	standard deviation	0.01068	0.0111058	0.0113092	0.0101489	0.0130211	0.00766901
	migration area	control		HMGB1		HMGB1+EP
		24h	48h	24h	48h	24h	48h
		0.075075	0.100829	0.092965	0.165822	0.046871	0.068138
		0.067824	0.106488	0.090612	0.172206	0.055134	0.070956
		0.079218	0.0945	0.102168	0.161298	0.041148	0.062802
	mean value	0.074039	0.100606	0.0952483	0.166442	0.0477177	0.0672987
	standard deviation	0.00576722	0.00599712	0.006107	0.00548037	0.00703134	0.00414129
