# Supplementary material for: Exogenous HMGB1 Promotes the Proliferation and Metastasis of Pancreatic Cancer Cells
Source: Front Med (Lausanne). 2021 Nov 3;8:756988. doi: 10.3389/fmed.2021.756988 (PMC8595098; doi:10.3389/fmed.2021.756988)
Supplement: Supplementary file 1 [file Data_Sheet_1.ZIP › Original files/Source data/SW1990 data.xlsx]

## Sheet: SW1990 ELISA.xls
	Fig 1	ELISA	control	4Gy	8Gy	10Gy	12Gy
	HMGB1释放量		3.1	67.65	17.1969	256.46	32.5
			4.6	76.5	29.2	189.2	23.5
			5.2	88.3	16.7	206.2	25.2
		mean value	4.3	77.4833	21.0323	217.287	27.0667
	Fig 4	standard deviation	1.08167	10.3601	7.0778	34.9737	4.78156
	WB灰度扫描值

## Sheet: cell migration assay
migration distance	control			HMGB1			HMGB1+EP
	24h	48h		24h	48h		24h	48h
	0.08892	0.13383		0.19	0.226564		0.008791	0.034389
	0.0765	0.1352		0.2012	0.212		0.007965	0.04211
	0.092	0.128		0.18	0.23		0.009654	0.02891
mean value	0.0858067	0.132343		0.1904	0.222855		0.00880333	0.0351363
standard deviation	0.00820562	0.0038233		0.0106057	0.00955612		0.000844568	0.00663166
migration area	control			HMGB1			HMGB1+EP
	24h	48h		24h	48h		24h	48h
	0.048017	0.072268		0.1026	0.122345		0.004747	0.01857
	0.04131	0.073008		0.107008	0.11448		0.005327	0.02153
	0.053363	0.06912		0.09854	0.1242		0.003822	0.01752
mean value	0.0475633	0.0714653		0.102716	0.120342		0.004632	0.0192067
standard deviation	0.00603929	0.00206454		0.00423519	0.00516039		0.000759062	0.00207943

## Sheet: proliferation
	proliferation rate	Control	HMGB1	HMGB1+EP
		45.9	61.4	34.7
		43.1	61.1	33.6
		41.8	64.9	31.3
	mean value	43.6	62.4667	33.2
	standard deviation	2.09523	2.11266	1.73494

## Sheet: WB
		actin	GSK	p-GSK	Histone 4	Ki67	E-CA	N-CA	Bcl-2
	control	2.0981	1.5872	1.35779	1.51429	1.1961	1.39354	1.4957	1.3876
		2.2022	1.6609	1.5875	2.3267	1.6609	1.5835	1.7288	1.4529
		2.0366	1.6377	1.4999	2.0587	1.6229	1.8501	1.51404	1.5287
	HMGB1	1.8339	1.8503	2.2519	1.33082	1.8175	0.34601	2.0262	2.1685
		1.9415	1.5606	2.1769	1.9009	1.929	0.66556	2.1113	2.3548
		2.1165	1.4922	1.9016	1.7075	1.9599	0.58073	2.1018	2.1875
	HMGB1+EP	2.0842	1.991	1.3207	1.56867	0.96379	1.6954	0.61409	1.6842
		2.1886	1.9781	1.425	2.0653	1.1387	1.5903	1.0159	1.5876
		2.0228	1.8627	1.3697	1.6342	1.1967	1.1797	0.9391	1.1358
	GSK	p-GSK					actin	E-CA				actin	N-CA				actin	Bcl-2
control	1.5872	1.35779	0.855462			control	2.0981	1.39354	0.664191		control	2.0981	1.4957	0.712883		control	2.0981	1.3876	0.66136
	1.6609	1.5875	0.955807				2.2022	1.5835	0.719054			2.2022	1.7288	0.785033			2.2022	1.4529	0.659749
	1.6377	1.4999	0.915858				2.0366	1.8501	0.908426			2.0366	1.51404	0.743415			2.0366	1.5287	0.750614
HMGB1	1.8503	2.2519	1.21705			HMGB1	1.8339	0.34601	0.188674		HMGB1	1.8339	2.0262	1.10486		HMGB1	1.8339	2.1685	1.18245
	1.5606	2.1769	1.39491				1.9415	0.66556	0.342807			1.9415	2.1113	1.08746			1.9415	2.3548	1.21288
	1.4922	1.9016	1.27436				2.1165	0.58073	0.274382			2.1165	2.1018	0.993055			2.1165	2.1875	1.03355
HMGB1+EP	1.991	1.3207	0.663335			HMGB1+EP	2.0842	1.6954	0.813454		HMGB1+EP	2.0842	0.61409	0.294641		HMGB1+EP	2.0842	1.6842	0.80808
	1.9781	1.425	0.720388				2.1886	1.5903	0.726629			2.1886	1.0159	0.464178			2.1886	1.5876	0.725395
	1.8627	1.3697	0.73533				2.0228	1.1797	0.583202			2.0228	0.9391	0.464257			2.0228	1.1358	0.561499
	Histone 4	Ki67
control	1.51429	1.1961	0.789875
	2.3267	1.6609	0.713844
	2.0587	1.6229	0.788313
HMGB1	1.33082	1.8175	1.3657
	1.9009	1.929	1.01478
	1.7075	1.9599	1.14782
HMGB1+EP	1.56867	0.96379	0.614399
	2.0653	1.1387	0.551348
	1.6342	1.1967	0.732285
