# Supplementary material for: Exogenous HMGB1 Promotes the Proliferation and Metastasis of Pancreatic Cancer Cells
Source: Front Med (Lausanne). 2021 Nov 3;8:756988. doi: 10.3389/fmed.2021.756988 (PMC8595098; doi:10.3389/fmed.2021.756988)
Supplement: Supplementary file 1 [file Data_Sheet_1.ZIP › Original files/Source data/nude mouse.xlsx]

## Sheet: Sheet1
	Length*Width/mm	1	2	3	4	5	6	7	8	9
control	group 1	11.2*8.9	10.1*7.0	9.2*7.3	11.3*7.5	10.9*7.6	10.0*6.9	10.9*8.0	10.5*7.5	11.0*7.2
HMGB1	group 2	14.2*8.5	12.0*9.1	13.0*6.8	14.5*9.0	12.5*8.3	12.9*7.5	13.5*8.0	12.8*7.6	13.3*8.9
HMGB1+EP	group 3	8.0*6.3	11.0*3.8	7.7*4.8	8.5*6.0	9.0*4.3	8.0*5.5	8.3*5.2	7.5*5.2	8.9*3.9
			1	2	3	4	5	6	7	8	9
control	group 1	Length/mm	11.2	10.1	9.2	11.3	10.9	10	10.9	10.5	11
		width/mm	8.9	7	7.3	7.5	7.6	6.9	8	7.5	7.2
		V/mm3	443.576	247.45	245.134	317.812	314.792	238.05	348.8	295.312	285.12
			1	2	3	4	5	6	7	8	9
HMGB1	group 2	Length/mm	14.2	12	13	14.5	12.5	12.9	13.5	12.8	13.3
		width/mm	8.5	9.1	6.8	9	8.3	7.5	8	7.6	8.9
		V/mm3	512.975	496.86	300.56	587.25	430.562	362.812	432	369.664	526.746
			1	2	3	4	5	6	7	8	9
HMGB1+EP	group 3	Length/mm	8	11	7.7	8.5	9	8	8.3	7.5	8.9
		width/mm	6.3	3.8	4.8	6	4.3	5.5	5.2	5.2	3.9
		V/mm3	158.76	79.42	88.704	153	83.205	121	112.216	101.4	67.6845
